# Supplementary material for: Ethanol consumption inhibits TFH cell responses and the development of autoimmune arthritis
Source: Nat Commun. 2020 Apr 24;11:1998. doi: 10.1038/s41467-020-15855-z (PMC7181688; doi:10.1038/s41467-020-15855-z)
Supplement: Supplementary file 2 — Source Data [file 41467_2020_15855_MOESM2_ESM.xlsx]

## Sheet: Figure 1c
Figure 1c
	Incidence
	Days	CIA	CIA/EtOH
	22	0	0
	24	0	0
	28	51.88	26.9667
	30	56.7667	31.7
	32	74.2767	31.71
	35	87.1367	39.5
	37	87.1367	39.5
	39	87.1367	44.3
	42	87.1367	44.3
	Clinical Score
	Days	CIA																												CIA/EtOH
	23	0	0	0	0	0	0	0	0	0	0	0	0	0	0	0	0	0	0	0	0	0	0	0	0					0	0	0	0	0	0	0	0	0	0	0	0	0	0	0	0	0	0	0	0
	26	0	0	0	1	0	0	0	0	0	0	0	0	0	0	0	0	0	0	0	0	0	0	0	0					0	1.5	0	0	0	0	0	0	0	0	0	0	0	0	0	0	0	0	0	0
	28	0	0	1	2	1	0	1.5	0	0	0	0	3	0	4	8	7.5	2.5	0	4.5	7	0	0	8	7					1.5	3.5	0	4	0	0	4	1.5	2.5	7.5	2.5	0	0	0	0	0	0	0	0	0
	31	0	6	1	3	3	0	2.5	0	0	0	1	3	0	5	8.5	7.5	3	0	6	9.5	0	0	10	7					2.5	7.5	0	5	0	3	4.5	2	2.5	9	3	0	0	0	0	0	0	0	0	0
	32								0	0.5	0	3	4	2	7	9	8.5	3	0	6.5	9.5	0	2	11	9.5								6	0	5	5	2	2.5	10	4	0				0	0	0	0	0
	34	0	6.5	1	6	3	6	3	0	1	1.5	4	4.5	2	7	9	9		1	9	11	0	2.5	11	8.5					3	10	1.5	6	0	6	5	3	3	10	4	0.5	0	0	0	0	0	0	0	0
	38	0	9	2	6	3	6	3	0	0.5	3	4	3	1	6	9	9		1	9	11	0	2.5	11	9					3	6.5	3	6	0	5	5	3	3	11	4	2	0	0	0	0	0	0	0	0
	41	0	7	3	4.5	3.5	6.5	2	0	3.5	3	4	3	0	5	8	8		3.5	6	10.5	0	3	10.5	9					2	6	3	6	1.5	7	6	3	2.5	11	4	3.5	0	0	0	0	0	0	0	0
	42	0	7	3	4.5	3.5	6.5	2	0	3.5	3	4	5	0	6	8	8		3.5	6	10.5	0	3	10.5	9					2	6	3	5.5	3	7	6	3	2.5	11	4	3.5	0	0	0	0	0	0	0	0
	Grip Strength
	Days	CIA																												CIA/EtOH
	23	0	0	0	0	0	0	0	0	0	0	0	0	0	0	0	0	0	0	0	0	0	0	0	0					0	0	0	0	0	0	0	0	0	0	0	0	0	0	0	0	0	0	0	0
	26	0	0	0	-0.5	0	0	0	0	0	0	0	0	0	0	0	0	0	0	0	0	0	0	0	0					0	-0.5	0	0	0	0	0	0	0	0	0	0	0	0	0	0	0	0	0	0
	28	0	0	0	-0.5	-0.5	0	-1	0	0	0	0	-1	0	-2	-2.5	-2.5	-1	0	-1.5	-2.5	0	0	-1.5	-2					-1	-1.5	0	-2	0	0	-1.5	-0.5	-1	-2.5	-2	0	0	0	0	0	0	0	0	0
	31	0	-2	0	-1.5	-1.5	0	-1	0	0	0	0	-2	0	-2	-2.5	-2.5	-1	0	-2	-2.5	0	0	-2.5	-2.5					-2	-2.5	0	-2	0	-1.5	-1	-1	-1	-2.5	-2	0	0	0	0	0	0	0	0	0
	34	0	-2	-0.5	-1.5	-0.5	-2	-1	0	0	-0.5	-1	-2	0	-2	-2.5	-2.5		0	-2	-3	0	-0.5	-3	-2.5					-2.5	-3	-1	-2	0	-2.5	-1.5	-0.5	-0.5	-3	-1	0	0	0	0	0	0	0	0	0
	38	0	-2.5	-1	-2	-0.5	-2	-1	0	0	-1	-2.5	-2	0	-2	-2.5	-2.5		0	-2	-3	0	-0.5	-3	-3					-2.5	-3	-1	-2.5	0	-2	-1.5	-0.5	-1	-3	-1	-0.5	0	0	0	0	0	0	0	0
	41	0	-2.5	-1	-2	-1	-2	-1.5	0	-1.5	-1	-2.5	-2	0	-2	-2.5	-2.5		-1.5	-1.5	-3	0	-0.5	-3	-3					-2	-2.5	-2	-2.5	-1.5	-2.5	-2	-0.5	-1	-3	-1.5	-1	0	0	0	0	0	0	0	0
[truncated: 8 more columns]

## Sheet: Figure 1d
Figure 1d
Inflammation Area
naïve	CIA	CIA+EtOH
0	21.0977	0
2.1007	64.9271	6.0213
0	64.4512	3.1269
0.3348	6.4964	7.274
9.6917	11.1624	3.2403
11.4193	15.3345	10.3035
	54.7465	8.236
	48.9408	18.495
	35.3666	14.5558
	44.3466	0
	39.0529	0
	53.6553	0
	44.9624	39.1221
	47.2515	0
	33.4833	37.6398
		25.4875
		0
		0
		16.4109
		0.016825
		0

## Sheet: Figure 1e
Figure 1e
Erosion
naïve	CIA	CIA+ETOH
0	0.920167	0.775179
0	1.25122	0
0	1.9546	0.702093
0	2.71144	1.88695
0	1.85424	1.56906
0	1.78568	1.4829
	1.51094	0.78266
	1.21224	0
		0
		0
		0
		0.00895951
		0
		0.0329289
		0
		0
		0
		0
		0
		0
		0
Osteoclasts
naïve	CIA	CIA+EtOH
16.289	149.145	8.8933
18.5395	71.2883	67.6201
18.9706	66.4245	91.3431
2.1418	60.2941	4.0489
11.4679	218.457	5.0318
0	84.4356	2.5453
	239.72	1.5456
	211.766	387.231
	413.36	262.663
	318.287	405.882
	789.517	18.2716
	250.355	146.839
	322.421	0
	533.234	0
	537.368	0.8552
	491.898	0.6744
		0.4201
		0.454
		0.4301
		0.4519
		25.135

## Sheet: Figure 1g
Figure 1g
																Average
	IFN-y			IL21			IL17A								Gene	CIA	CIA+EtOH	Log2 Fold Change
	CIA	CIA+EtOH		CIA	CIA+EtOH		CIA	CIA+EtOH							IFN-y	0.00666017	0.002399	-0.639799
	0.008411	0.003772		0.000336291	7.951e-05		0.000358311	0.000373268
	0.005141	0.004308		0.000624288	7.6669e-05		0.00068032	0.000106269							IL-4	0.000377337	0.000976981	1.58915
	0.006817	0.004378		0.000263758	9.7078e-05		0.000292353	0.000129254							IL-6	0.00106215	0.000306917	-0.711042
	0.004947	0.000513		0.000263758	2.7743e-05		0.000488281	0.000127962							IL-9	4.8774e-05	0.000115129	1.36046
	0.00784	0.000379		0.000263758	7.951e-05		0.000554701	0.000291241							IL-13	6.41094e-06	1.60943e-05	1.51044
	0.006805	0.001044
															IL-1B	0.0030574	0.000951528	-0.688779
	IL-1b			IL-33			CXCL12			CXCR4					IL-33	0.00156818	0.00840461	4.35946
	CIA	CIA+EtOH		CIA	CIA+EtOH		CIA	CIA+EtOH		CIA	CIA+EtOH				CXCL12	0.00533684	0.000824145	-0.845574
	0.00219738	0.000696061		0.00360947	0.00281431		0.00193292	0.00115171		0.000571088	2.88899e-06				CXCR4	0.000384454	4.33116e-05	-0.887343
	0.0030936	0.00107907		0.00130521	0.00659003		0.00178731	0.00209766		0.000668864	3.63654e-06				CXCR2	0.000431619	0.0169201	38.2015
	0.00730449	0.000941664		0.00217918	0.00123866		0.00247047	1.29652e-05		0.000586331	9.79226e-05				CCR3	5.89176e-05	0.00110271	17.7161
	0.00152868	0.00134984		0.000682918	0.00560333		0.00236	0.000531737		0.00011865	4.90972e-05
	0.00679882	0.000691012		0.000711672	0.0145837		0.00624969	0.000326643		0.00024431	6.30126e-05				IL21	0.000350371	7.2102e-05	-0.794212
	0.00079652			0.00132023	0.0179546		0.00874092			0.000292759					IL17A	0.000474793	0.000205599	-0.566972
	0.00136726			0.0011686	0.0100476		0.00977288			0.000209175
	0.00137248						0.00577085
							0.00530291
							0.00898043
	CXCR2			CCR3			IL4			IL6
	CIA	CIA+EtOH		CIA	CIA+EtOH		CIA	CIA+EtOH		CIA	CIA+EtOH
	0.000633222	0.0404701		3.61662e-05	0.00174084		0.00016618	0.00022938		0.00362702	0.000427437
	0.00101733	0.000889943		6.6283e-05	0.00150085		0.0004789	0.00070212		0.000772594	1.97539e-05
	0.00215514	0.0074528		0.000189567	0.00144472		0.00026735	0.00068576		0.00071439	0.000698235
	0.00023862	0.0146495		7.70951e-05	0.00144472		0.00051541	0.00024738		0.0016401	0.000891795
	8.3778e-06	0.0211383		6.18872e-05	0.000261663		0.00035228	0.00051827		0.000692691	0.000262117
	4.63201e-05			9.55046e-06	0.000787735		0.0004839	0.00049785		0.00116174	5.5e-05
	6.24041e-05			0.000292759	0.000538412			0.00184393		0.000625155	6.6e-05
	0.000341933			0.000108051				0.00141302		0.00032	3.5e-05
	0.000211948			1.05529e-05				0.00210641		0.00043
	9.75114e-06			5.32079e-05				0.00090299		0.0013
	2.27622e-05			1.61176e-05				0.00159968		0.0004
				2.2857e-05
				1.39827e-05
				7.10861e-06
				1.13575e-05
				3.2437e-05
				4.57458e-05
				5.79003e-06
	IL9			IL13
	CIA	CIA+EtOH		CIA	CIA+EtOH
	2.3877e-05	8.6797e-05		2.43947e-06	5.03004e-06
	6.5825e-05	0.00010244		1.05383e-05	1.24543e-05
	2.4978e-05	7.3903e-05		5.06502e-06	1.22828e-05
	8.303e-05	9.1682e-05		8.86775e-06	1.22318e-05
	4.616e-05	7.7309e-05		5.64342e-06	6.83798e-06
		0.00018709		5.91169e-06	3.53465e-06
		0.00014218			2.44806e-05
		0.00015963			2.7523e-05
					3.01601e-05
					1.08646e-05
					3.16376e-05

## Sheet: Figure 1h
Figure 1h
Neutrophils
naïve	CIA	CIA+EtOH
27.3966	43.777	4.97878
48.1382	71.9918	4.54596
32.4627	35.7262	1.66011
22.283	66.8227	0.913327
20.6827	71.3858	13.9451
	56.0541	9.5226
		26.2645
		16.9909
Eosinophils
naïve	CIA	CIA+EtOH
8.17295	2.206	6.71206
3.06521	0.593467	7.13885
4.83579	2.55777	10.1682
6.15519	1.55519	8.75117
4.21687	1.26119	11.0918
	3.41099	10.9192
		6.52796
		7.79299
Myeloid Cells
naïve	CIA	CIA+EtOH
7.61297	15.4721	6.11958
2.14317	13.9964	5.5263
3.67398	23.1225	4.61867
2.20126	28.5074	6.08408
3.94393	19.1061	8.28929
		8.73239
		11.5472
		8.84715

## Sheet: Figure 2a
Figure 2a
Incidence
Days	SIA-EtOH	SIA+EtOH
2	0	0
4	100	100
7	100	100
9	100	100
11	100	100
14	80	100
Clinical Score
Days	SIA										SIA+EtOH
2	0	0	0	0	0						0	0	0	0	0	0	0	0	0	0
4	1	2	0.13	1.38	1.88						1.75	2.13	0.75	0.25	0.25	1.38	2.13	0.5	0.75	1.88
7	2.25	1.13	2.5	2.75	2.75						2.38	3.38	2	2.5	2	2	2.75	2.63	1.5	2.75
9	1.75	2.88	0.75	3	2.25						1.88	3.63	2.5	3.5	2.88	2.25	3.38	3.38	2.38	3.25
11	2.5	2.88	0.88	3	2.38						2.63	2.5	2.5	1.88	2.1	1.63	2.5	2.25	2.63	2.5
14	0.5	1.38	0	0.63	0.5						0.5	0.5	0.88	0.88	0.63	0.75	0.63	1.5	1.5	1.25

## Sheet: Figure 2b
Figure 2b
Incidence
Days	EAE	EAE+EtOH
0	0	0
9	57	29
10	71	29
12	86	43
13	86	57
14	86	57
15	86	57
16	100	86
17	100	71
19	100	57
21	86	71
23	86	57
Clinical Score
Days	EAE							EAE+EtOH
0	0	0	0	0	0	0	0	0	0	0	0	0	0	0
9	1	0.5	0.5	0.5	0	0	0	0.5	0	0	0	0	0	0.5
10	0.5	0.5	0.5	0	0	0.5	0.5	0.5	0	0	0	0.5	0	0
12	0.5	0.5	0.5	0.5	0.5	0.5	0	0.5	0	0	0	0.5	0	0.5
13	0.5	0.5	1	0.5	1	1	0	0.5	0	0	0.5	0.5	0	0.5
14	1	0.5	1	0.5	1.5	1.5	0	0.5	0	0	0.5	0.5	0	0.5
15	1	0.5	1	0.5	1.5	1.5	0	0.5	0	0	0.5	0.5	0	0.5
16	1	0.5	1	1	2	2	0.5	1.5	0.5	0	1	1	0.5	1
17	0.5	0.5	1	1	1.5	2	0.5	2	0	0.5	0.5	1	0	1
19	1	0.5	1	0.5	1.5	1	0.5	1	0	0	0.5	1	0	0.5
21	1	1	0.5	0.5	1.5	1	0.5	1	0	0	0.5	1	0	0.5
23	1	1.5	0.5	0.5	1	1.5	0	1	0	0	0.5	1	0	1

## Sheet: Figure 3a
Figure 3a
Total Serum IgG
Dpi	CIA																			CIA+EtOH
19	657.363	887.57	978.633	983.752	1455.12	1400.62	1106.62	1211.82	1189.3	562.345	1049.98	1966.57	1080.74	994.141	2074.79	812.921	1631.05	570.479	810.392	867.669	1115.22	668.3	1373.12	994.325	1003.77	582.874	1048.48	1091.43	272.283	663.275
26	1246.23	1180.95	1136.53	1082.86	1429.88	1713.32	748.159	472.108	853.467											1191.65	893.546	1232.24	1012.83
33	2917.34	2613.71	2452.57	2601.34	2940.62	2834.75	1555.62	1835.07	1378.19											1437.27	1145.98	1901.28	1347.47
40	3500.73	3148.67	2659.05	3931.82	2724.23	3446.17	3040.76	2893.95	2960.02	2176.5	1333.03	2101.07	4256.55	3303.28	2672.8	2867.56	1487.7	2935.71	2294.41	3923.34	1510.72	2594.58	1450.78	2137.8	1559.58	2331.14	1732.52	1802.08	2303.09	2566.94	586.856	2297.72

## Sheet: Figure 3b
Figure 3b
Total Serum IgG1
Dpi	CIA																									CIA+EtOH
0	962.824	1772.38	1776.67	1545.59	1831.62	1723.84	1210.09	953.684	1267.77	320.492	396.169	593.946	461.402	352.926	643.619											1854.02	796.791	793.629	2094.09	1572.82	685.241	1314.92	1192.26	1379.82	201.987	263.566	348.094	395.523	235.738	350.071	632.905
5	1251.57	1490.59	1540.49	1340.01	1466.25	2256.32	1914.18	1599.96	1081.86	304.176	384.133	533.79	374.082	378.669	882.778											1802.86	692.955	1285.45	2154	1070.49	660.611	933.881	1838.99	1782.26	213.565	269.328	245.699	176.581	456.546	436.855
12	3194.57	3302.24	2632.84	2082.7	3384.73	3237.06	1946.88	2576.11	1745.59	185.57	565.203	735.188	472.514	896.913												1620.5	1255.21	870.067	2458.89	3239.89	848.915	2202.79	2299.53	1789.9	425.487	449.886	279.596	779.034	774.708
19	1822.29	3534.24	3809.43	1323.82	3322.11	3014.58	2959.91	1057.35	1678.42	506.947	536.962	652.579	599.498	815.724												2548.52	1522.56	2164.62	3517.99	1631.61	1546.17	2696.59	2352	425.487	603.774	723.544	718.03	605.752	813.181
26	3846.85	2851.45	3654.43	3497.64	3915.68	4336.86	2762.38	2573.86	4091.2	580.574	626.959	613.427	510.994	677.979	1042.06	818.72	581.98	721.08								2797.7	1418.16	3969.32	3202.3	2555.76	2185.28	2511.89	3135.59	1933.26	511.059	253.771	618.161	644.478	805.204	782.015	786.902	894.4	492.22
33	4628.82	3590.9	3373.37	3892.03	4331.85	4661.1	3851.55	3662.64	2117.5	1485.82	1523.8	1572.78	1762.98	1500.64												3514.57	2272.35	1944.71	1736.3	3424.86	2237.48	1778.39	1606.95	1232.2	1432.46	894.579	1825.54	975.448
40	3440.93	4376.05	3860	4417.47	4969.09	4161.42	4685.13	4966.93	2983.09	2427.32	2115.58	2645.66	2860.36	2210.18												2529.02	1858.32	3573.83	3164.12	3491.52	1963.21	3773.95	2676	3806.76	1393.57	2560.99	1073.51	1977.15	1167.93
50	4074.71	3953.68	4014.91	3180.2	4766.08	3571.96	4805.24	4457.06	3842.31	3843.31	2447.37	1011.96														2398.9	1726.93	2321.03	3546.28	2977.59	1668.29	3390.97	2733.27	2181.05	2766.08	3082.89	1773.87	940.14	1397.6	1478	1220.54
Total Serum IgG2a
Dpi	CIA																					CIA+EtOH
0	145.863	52.65	214.381	84.9474	250.293	68.5405	156.862	90.2154	72.7125	48.051	38.7373	241.145	29.4353	34.5656	52.8147							147.093	64.5516	5.08213	62.4591	13.8364	66.2408	88.2266	206.054	64.7674	24.7398	29.4177	47.1882	36.0901	10.8047	35.1269	35.5963
5	281.545	12.6154	372.534	135.308	762.256	55.8161	636.369	292.41	37.3294	34.4391	34.2498	150.561	27.1449	44.3706	72.2317							523.109	189.948	155.87	102.026	191.96	320.03	487.565	20.2072	38.2172	33.5604	10.2873	34.1205	27.1962
12	475.319	576.344	553.218	548.02	501.596	504.681	571.466	422.094	595.677	191.514	365.577											496.755	220.154	96.2481	150.222	56.5829	345.48	367.515	430.988	528.381	58.3656	49.8419	33.7703	81.9086	72.8798
19	605.784	526.691	943.164	717.179	596.682	620.154	696.558	591.172	488.537	102.779	222.754	158.062	197.384	344.902								520.67	381.562	346.531	135.935	638.307	680.545	934.178	41.7552	141.357	95.5905	199.772	105.664	135.01
26	649.145	747.194	825.506	999.505	649.682	723.573	792.457	725.324	587.19	188.107	199.829	312.224	328.207	361.137	465.589	460.675	742.675	571.95				294.476	767.28	726.68	511.96	269.962	599.171	593.516	875.176	1059.84
33	920.483	815.865	897.536	761.65	793.082	783.736	693.166	933.898	592.305	755.348	701.096	753.613	593.308	674.863								721.019	798.699	434.306	408.278	443.692	754.097	607.47	697.223	765.03	425.865	278.065	743.965
40	957.556	967.731	827.444	680.838	573.413	676.397	641.137	756.807	998.481	719.593	685.87	909.516	594.311	795.813								547.491	704.241	800.738	336.005	196.948	631.292	736.972	911.79	1035.92
50	1025.19	976.519	871.661	777.552	936.742	996.516	713.71	765.906	971.88	756.39	870.035	937.67	773.125	836.23								726.68	607.634	619.808	552.064	426.742	672.605	907.505	336.85	632.174	449.635	792.815	847.33
Total Serum IgG2b
Dpi	CIA																CIA+EtOH
0	8e-40	6e-26	14.956	9e-06	5e-14	9e-11	3e-25	6e-11	3e-24	14.4313	14.3507	15.2937	14.3653	14.1188	16.7956		20.056	46.273	8.20046	8.33303	8.85352	10.1496	9.16386	8.51315	10.1496
5	2e-07	5e-13	1e-07	9e-18	6e-13	7e-08	1e-11	1e-09	4e-21	13.8695	14.0614	13.6037	14.2415	14.7432	22.8192		959.69	412	349.32	245.24	415.64	627.99	898.95	8.68682	9.82922	9.13126	8.63025	9.01271	9.21298
12	3e-06	1e-12	6e-07	9e-19	2e-16	7e-08	2e-13	0.0001	2e-11	11.7305	17.9539	16.9675	16.3069	23.6832			919.16	466.01	233.59	338.72	149.93	670.3	706.55	809.27	962.68	10.2526	12.0218	10.5491	14.2056	16.9766
19	0.1713	0.0005	10.553	3e-08	0.0019	8e-05	1e-06	3e-05	7e-06	18.5769	20.3494	22.0764	20.5263	34.1519			955.95	737.48	1677.1	680.52	311.61	2119.1	1130.9	1194.3	1564.4	13.0256	15.3734	15.7618	32.844	15.1919	26.0679
26	6.3781	9.3368	99.508	0.0002	0.1809	0.6714	0.0963	1.8153	0.5771	51.557	43.9177	39.3242	34.1171	48.8236	63.3952		594.07	1321.3	1262.7	942.58	552.49	1071.5	1062.9	1479.8	1742	12.7955	11.498	13.3705	43.4729	18.5036	37.9215	16.5289
33	7.4166	1.271	0.0916	5.7863	13.749	5.7863	25.443	31.744	399.955	198.708	207.601	277.074	254.749	361.42			1254.4	1366.3	821.65	780.34	457.68	1303.5	1084.2	1219.2	1956	30.2053	57.8842	19.6594	62.3827	23.2997	118.769	23.1479
40	16.873	19.632	0.8081	45.127	48.443	247.32	39.745	281.45	626.651	371.116	201.766	200.741	669.188				996.88	1230	1369.2	663.22	424.63	1120.3	1278.2	1532.4	1708.4	54.1908	640.188	17.7817	115.981	29.9729	80.4884	28.7864
50	23.789	5.7239	0.0509	25.84	79.605	10.953	419.34	73.504	819.498	337.242	478.698						1262.7	1087.5	1105.7	1003.8	809.69	1182.5	1526.2	2271.5	3064.4	64.9155	355.774	36.4636
Total Serum IgG3
Dpi	CIA																									CIA+EtOH
0	0.537116	0.177599	0.496251	0.32947	0.441524	0.338016	0.392281	0.130509	0.280503	0.40603	0.21273	0.99487	0.35636	0.30412	0.52976											0.454603	0.0552908	0.0688327	0.716696	0.450094	1.56833	0.523443	0.351945	0.731048	0.30664	0.29103	0.12324	0.58747	0.13889	0.25903	0.39189
5	0.69535	0.711243	0.732793	0.834935	1.31915	1.19324	1.19621	1.07669	0.70168	0.43166	0.29749	0.7815	0.55541	0.34081	0.9376											0.665123	0.116748	0.126348	0.635448	1.14425	1.90877	1.45273	1.30473	2.62803	0.47557	0.38579	0.10841	0.19514	0.41342	0.45721
12	5.64743	1.17991	3.65663	0.915344	2.24128	1.31598	2.02156	0.717665	1.77367	0.5272	0.58275	1.23269	1.0541	1.54982												1.2653	1.37605	0.700643	1.61743	1.68934	1.5859	1.86601	1.18452	1.44855	0.71267	0.93384	0.40394	0.88868	1.26448
19	5.5993	5.3548	6.67535	2.53307	4.0047	1.96376	5.44862	1.28146	1.39829	1.66288	1.53721	0.87037	1.612													1.63418	0.885636	0.817673	1.99928	2.19791	2.06234	1.17896	1.47374	1.66756	0.67052	1.08591	0.54824	1.89095	0.62644	1.29865
26	7.91529	6.06308	7.13268	4.85727	9.93245	7.89533	6.59064	3.22918	3.67492	0.987	0.78093	1.10933	1.06282	1.67075	1.50118	1.1287	0.949815									2.60934	0.957919	1.55148	2.2553	1.70223	2.03668	1.47585	1.75868	1.2371	0.72112	0.42141	0.86116	1.18402	0.44089	1.01885	0.8053	1.2082	0.29241
33	9.76591	9.03591	4.17478	7.2595	12.2849	10.0716	5.70797	7.31633	2.78084	1.45287	3.39612	3.79542	2.76253	2.0914												3.77391	1.03472	1.5111	2.82636	2.43465	1.75399	1.01104	1.88182	1.67438	1.29584	1.73924	1.49128	2.58438	0.525	1.78331	1.35967
40	11.4883	15.4291	7.02577	9.266	10.7195	10.7985	7.9904	10.2828	3.23518	1.45084	2.67888	6.79421	5.31836	4.17142												4.79988	1.17497	1.95686	2.76438	3.10529	1.91123	2.48327	3.35525	1.66786	2.15581	0.78449	1.63791	1.71348
50	10.6892	11.2178	5.23516	6.18167	11.0378	10.437	6.82412	10.4132	1.94354																	4.81332	1.11735	1.63139	3.47707	3.46383	2.1352	3.34494	1.65962	2.19484	3.03757	0.879715

## Sheet: Figure 3c
Figure 3c
Total CII Specific IgG
Dpi	CIA																				CIA+EtOH
19	0.2621	0.1647	0.2642	0.0614	0.4001	0.2363	0.2904	0.0884	0.4654	0.25822	0.3228	0.32743	0.17192	0.30475	0.564226	0.351145	0.319697	0.216455	0.0622827	0.286562	0.5283	0.0153	0.0895	0.2335	0.014	0.2166	0.2931	0.1963	0.033	0.14665	0.10163	0.22948	0.19243	0.22478	0.04284	0.331663	0.308652	0.104316
26	0.7263	0.5901	0.6584	0.575	0.6619	0.8744	0.4267	1.0043	0.81	0.97779	0.29617	0.5627	1.04455	0.71432	0.17703	0.885734	0.902342	0.661411			0.6309	0.1649	1.3583	0.7152	0.0173	0.2725	0.4828	0.7169	0.8126	0.08841	0.11464	0.55855	0.37538	0.47442	0.13105	0.02616	0.859789	0.797337
33	1.2788	0.8218	1.0115	0.834	1.0958	0.8041	1.2284	0.984	1.19195	0.80117	0.89796	1.25393	1.1237	0.5488							1.2474	0.6822	1.4503	0.8552	0.0349	0.6438	0.679	0.7108	0.15013	0.70227	0.90001	0.61678	0.75117	0.55616	0.03092
40	1.0519	0.9967	0.884	0.8135	1.1679	1.0677	1.0216	1.1738	1.17724	0.90341	0.90007	1.30774	0.96717	0.72298							1.1622	1.0179	0.8264	0.1236	0.5505	0.8827	0.6831	0.38751	1.144	0.9342	0.73469	0.80567	0.51747	0.17151

[truncated: 82 more sheets: Figure 3d, Figure 3e, Figure 3f, Figure 3g, Figure 4a, Figure 4b, Figure 4c, Figure 4d, Figure 4e, Figure 4f, Figure 4g, Figure 4h, Figure 5a, Figure 5b, Figure 5c, Figure 5d, Figure 5e, Figure 5f, Figure 5g, Figure 5h …]
